# Supplementary material for: Positive Patient Postoperative Outcomes with Pharmacotherapy: A Narrative Review including Perioperative-Specialty Pharmacist Interviews
Source: J Clin Med. 2022 Sep 24;11(19):5628. doi: 10.3390/jcm11195628 (PMC9572852; doi:10.3390/jcm11195628)
Supplement: Supplementary file 1 [file jcm-11-05628-s001.zip]

Archive with 1 entries (1 files):
- jcm-1907200 supplymentary.pdf
